# Supplementary material for: Improvement in Facial Wrinkles Using Materials Enhancing PPARGC1B Expression Related to Mitochondrial Function
Source: Curr Issues Mol Biol. 2024 May 21;46(6):5037–51. doi: 10.3390/cimb46060302 (PMC11202557; doi:10.3390/cimb46060302)
Supplement: Supplementary file 1 [file cimb-46-00302-s001.zip]

Archive with 1 entries (1 files):
- cimb-2983611-supplementary.pdf
